# Supplementary material for: RIPK3 and AXL Expression Study in Primary Cutaneous Melanoma Unmasks AXL as Predictor of Sentinel Node Metastasis: A Pilot Study
Source: Front Oncol. 2021 Oct 21;11:728319. doi: 10.3389/fonc.2021.728319 (PMC8566987; doi:10.3389/fonc.2021.728319)
Supplement: Supplementary file 1 [file Table_1.xlsx]

## Sheet: Completo
Progressive	Sex	Age	STATUS 0=live 1=dead	Time diagnosis to last follow-up (Days)	BLStatus 1=metastasis 0negative NC=no biopsy	AXL %	AXL 1=positive 0=negative	RIPK3 %	RIPK3 1=positive 0=negative	LIV CLARK	BRESLOW	T	N	STAGE	TILs 0=No Brisk 1=Brisk
1	M	75	0	3705	NC	0	0	0	0	3	0.22	1a	X	1A	0
2	F	55	0	3794	NC	0	0	0	0	2	0.19	1a	X	1A	0
3	M	55	0	3781	NC	0	0	0	0	3	0.28	1a	X	1A	0
4	M	82	1	2340	NC	40	1	0	0	3	0.72	1a	X	1A	0
5	F	53	0	3718	NC	5	0	0	0	3	0.38	1a	X	1A	0
6	M	53	0	3769	NC	0	0	5	0	2	0.21	1a	X	1A	0
7	F	73	0	3781	NC	0	0	0	0	2	0.19	1a	X	1A	0
8	M	57	0	3369	NC	0	0	0	0	2	0.27	1a	X	1A	0
9	F	63	0	3822	NC	5	0	5	0	2	0.33	1a	X	1A	0
10	M	73	0	3575	NC	60	1	5	0	3	0.35	1a	X	1A	0
11	F	75	0	3246	NC	0	0	0	0	3	0.55	1a	X	1A	0
12	M	50	0	3143	NC	0	0	0	0	2	0.17	1a	X	1A	0
13	F	61	0	3892	NC	10	0	0	0	3	0.44	1a	X	1A	0
14	M	43	0	3168	NC	0	0	0	0	2	0.2	1a	X	1A	0
15	M	74	1	582	NC	35	1	0	0	2	0.19	1a	X	1A	0
16	F	60	0	3872	NC	0	0	0	0	2	0.36	1a	X	1A	0
17	F	70	0	3671	NC	0	0	0	0	3	0.52	1a	X	1A	0
18	M	52	0	3879	NC	0	0	0	0	3	0.38	1a	X	1A	0
19	F	42	0	3830	NC	0	0	0	0	3	0.42	1a	X	1A	0
20	F	51	0	3305	NC	0	0	0	0	2	0.26	1a	X	1A	0
21	F	59	0	3884	NC	0	0	50	1	3	0.32	1a	X	1A	0
22	F	58	0	3774	NC	0	0	0	0	3	0.31	1a	X	1A	0
23	F	43	0	3661	NC	0	0	0	0	3	0.65	1a	X	1A	0
24	F	66	0	3446	NC	0	0	0	0	3	0.76	1a	X	1A	0
25	M	50	0	3754	NC	15	0	0	0	4	0.78	1a	X	1A	1
26	F	80	0	3724	NC	20	0	0	0	2	0.23	1a	X	1A	1
27	M	49	0	3902	NC	0	0	0	0	3	0.3	1a	X	1A	0
28	M	72	0	3254	NC	0	0	0	0	2	0.21	1a	X	1A	0
29	F	44	0	3836	NC	0	0	0	0	3	0.56	1a	X	1A	0
30	M	78	0	3851	NC	0	0	0	0	2	0.23	1a	X	1A	0
31	M	70	0	3383	NC	0	0	0	0	2	0.35	1a	X	1A	0
32	M	70	0	3694	NC	0	0	0	0	2	0.29	1a	X	1A	0
33	M	58	0	3721	NC	0	0	0	0	2	0.33	1a	X	1A	0
34	M	58	0	3444	NC	0	0	0	0	2	0.23	1a	X	1A	1
35	F	95	1	2089	NC	50	1	0	0	3	0.3	1a	X	1A	0
36	F	43	0	3012	NC	0	0	0	0	3	0.5	1a	X	1A	0
37	F	36	0	3256	NC	0	0	0	0	3	0.62	1a	X	1A	0
38	F	63	0	3527	NC	0	0	0	0	3	0.7	1a	X	1A	1
39	F	54	0	3863	NC	0	0	0	0	2	0.25	1a	X	1A	0
40	M	62	0	3347	NC	0	0	0	0	3	0.42	1a	X	1A	0
41	F	34	0	3014	NC	0	0	0	0	3	0.45	1a	X	1A	0
42	F	63	0	3760	NC	0	0	0	0	3	0.29	1a	X	1A	0
43	M	52	1	1825	NC	35	1	0	0	2	0.22	1a	X	1A	0
44	F	46	0	3829	NC	0	0	0	0	3	0.42	1a	X	1A	0
45	F	68	0	3769	NC	0	0	5	0	3	0.28	1a	X	1A	0
46	M	66	0	2918	NC	10	0	0	0	2	0.26	1a	X	1A	0
47	F	43	0	3908	NC	10	0	5	0	2	0.31	1a	X	1A	0
48	F	57	0	3478	1	40	1	0	0	4	1.5	2a	1	3A	0
49	M	83	1	655	1	0	0	0	0	4	6.21	4a	1	3C	0
50	M	95	1	2889	1	70	1	0	0	4	1.4	2b	1	3B	0
51	F	80	0	3626	1	65	1	45	1	4	1.2	2a	1	3A	0
52	F	61	1	1623	1	40	1	0	0	3	0.99	1b	1	3A	0
53	M	94	1	468	1	80	1	0	0	4	6.1	4a	1	3C	0
54	F	65	0	2484	1	0	0	0	0	3	1.09	2a	1	3A	0
55	M	56	1	329	1	55	1	0	0	3	2.8	3b	1	3C	0
56	M	52	1	4250	1	70	1	5	0	4	1.45	2a	2	3A	1
57	M	68	1	1460	1	0	0	10	0	4	1.25	2b	1	2B	0
58	M	83	1	29	1	35	1	0	0	5	2.37	3a	3	3A	0
59	M	72	1	2411	1	60	1	0	0	3	1.37	2b	1	3A	0
60	M	61	1	186	1	35	1	0	0	4	3.4	3b	1	3B	0
61	M	66	1	692	1	65	1	0	0	4	3.53	3b	1	3B	0
62	M	41	0	3285	0	0	0	0	0	4	0.91	1b	0	1A	0
63	F	89	0	3879	0	0	0	0	0	3	0.27	1a	0	1A	0
64	F	48	0	3202	0	0	0	0	0	3	0.54	1a	0	1A	0
65	M	45	0	2987	0	0	0	0	0	3	0.5	1a	0	1A	0
66	F	75	0	3263	0	0	0	0	0	4	0.82	1b	0	1A	1
67	M	65	0	3532	0	0	0	0	0	3	0.64	1a	0	1A	0
68	M	76	0	3323	0	10	0	0	0	4	0.79	1a	0	1A	0
69	F	39	0	3859	0	0	0	0	0	3	0.45	1a	0	1A	1
70	M	57	0	3265	0	0	0	35	1	4	0.92	1b	0	1A	0
71	M	65	0	3843	0	15	0	0	0	2	0.32	1a	0	1A	1
72	M	69	0	3529	0	0	0	0	0	3	0.6	1a	0	1A	0
73	M	67	0	3848	0	0	0	0	0	3	0.56	1a	0	1A	1
74	M	65	0	3581	0	0	0	0	0	4	0.68	1a	0	1A	0
75	M	79	0	3191	0	0	0	0	0	4	3.3	3a	0	2A	0
76	M	49	0	3342	0	0	0	0	0	4	0.98	1b	0	1A	0
77	M	62	0	3249	0	0	0	0	0	4	0.41	1a	0	1A	0
78	M	59	0	3302	0	0	0	0	0	3	0.41	1a	0	1A	1
79	M	79	0	3221	0	0	0	0	0	4	1.42	2a	0	1B	0
80	M	67	0	3271	0	0	0	0	0	3	0.78	1b	0	1A	1
81	M	66	0	3708	0	0	0	0	0	4	0.72	1b	0	1A	1
82	M	53	0	3016	0	0	0	0	0	4	1.28	2a	0	1B	0
83	M	52	0	3713	0	0	0	0	0	4	0.68	1a	0	1A	0
84	M	81	0	3284	0	0	0	10	0	4	0.54	1a	0	1A	1
85	F	54	0	3482	0	15	0	5	0	3	0.53	1a	0	1A	0
86	M	55	0	2989	0	0	0	0	0	3	0.55	1a	0	1A	0
87	M	61	0	3583	0	20	0	0	0	3	0.9	1b	0	1A	0
88	M	69	0	3436	0	0	0	0	0	3	0.85	1b	0	1A	1
89	F	41	0	3076	0	0	0	0	0	3	0.41	1a	0	1A	0
90	M	35	0	3248	0	0	0	0	0	2	0.19	1a	0	1A	0
91	F	56	0	3131	0	0	0	0	0	3	0.75	1a	0	1A	0
92	F	44	0	3691	0	0	0	0	0	4	1.05	2a	0	1B	0
93	F	54	0	3672	0	0	0	5	0	3	0.42	1a	0	1A	0
94	M	42	0	3738	0	0	0	0	0	4	1.07	2a	0	1B	1
95	M	76	0	2879	0	0	0	0	0	4	3	3a	0	2A	0
96	M	70	1	2106	0	0	0	0	0	4	1.05	2b	0	2A	0
97	F	60	1	1455	0	0	0	0	0	5	4	3a	0	2A	0
98	M	78	1	1265	0	0	0	0	0	4	2.55	3b	0	2B	0
99	M	81	0	2536	0	10	0	0	0	4	1.09	2a	0	1B	1
100	M	59	0	4523	0	10	0	10	0	4	1.06	2a	0	1B	0
101	M	63	0	2967	0	75	1	0	0	4	1.05	2a	0	1B	1
102	F	50	0	5886	0	0	0	0	0	3	3.1	3b	0	2B	0
103	M	84	0	3159	0	0	0	0	0	4	1.22	2a	0	1B	0
104	M	73	1	2313	0	0	0	0	0	4	3.85	3a	0	2A	0
105	M	33	0	3980	0	0	0	5	0	4	1.16	2a	0	3A	1
106	M	38	1	2094	0	0	0	10	0	4	2	2a	0	1B	0
107	M	64	0	3600	0	0	0	15	0	4	0.5	1b	0	1A	0
108	M	77	0	2087	0	0	0	0	0	4	1.82	2b	0	2A	0
